# Supplementary material for: Parallel Improvement of Both Mental and Cardiometabolic Health in Children and Adolescents with Overweight and Obesity, Following the Implementation of a Multidisciplinary Lifestyle Intervention Program
Source: Nutrients. 2026 Jan 1;18(1):150. doi: 10.3390/nu18010150 (PMC12787964; doi:10.3390/nu18010150)
Supplement: Supplementary file 1 [file nutrients-18-00150-s001.zip]

Archive with 1 entries (1 files):
- nutrients-4027774-supplementary.pdf
